# Supplementary material for: High Pollination Deficit and Strong Dependence on Honeybees in Pollination of Korla Fragrant Pear, Pyrus sinkiangensis
Source: Plants (Basel). 2022 Jun 29;11(13):1734. doi: 10.3390/plants11131734 (PMC9268985; doi:10.3390/plants11131734)
Supplement: Supplementary file 1 [file plants-11-01734-s001.zip]

Archive with 1 entries (1 files):
- plants-1752262-supplementary.pdf
